# Supplementary material for: A comparison of sLASER and MEGA-sLASER using simultaneous interleaved acquisition for measuring GABA in the human brain at 7T
Source: PLoS One. 2019 Oct 11;14(10):e0223702. doi: 10.1371/journal.pone.0223702 (PMC6788718; doi:10.1371/journal.pone.0223702)
Supplement: S1 File — (XLSX) [file pone.0223702.s001.xlsx]

## Sheet: Results
Subject	Brain region	Tissue Volume fraction			sLASER						MEGA-sLASER
					SNR	Concentration	CRLB		Asolute uncertainty		SNR	Concentration	CRLB		Asolute uncertainty
		fGM	fWM	fCSF		GABA/tCr	GABA	tCr	GABA	tCr		GABA/tCR	GABA	tCr	GABA	tCr
SUB01	AC	0.28	0.7	0.02	424.75	0.1	0.49	0.01	0.18	0.04	388.94	0.11	0.29	0.01	0.08	0.24
SUB02	AC	0.3	0.68	0.02	523.25	0.26	0.31	0.01	0.27	0.03	242.31	0.11	0.23	0.02	0.07	0.05
SUB03	AC	0.25	0.63	0.12	442.08	0.08	0.28	0.01	0.07	0.03	310.29	0.06	0.21	0.03	0.06	0.14
SUB06	AC	0.37	0.6	0.03	460.16	0.07	0.45	0.01	0.13	0.04	281.23	0.06	0.29	0.02	0.06	0.07
SUB11	AC	0.25	0.74	0.01	525.1	0.12	0.48	0.01	0.22	0.04	417.84	0.06	0.12	0.02	0.03	0.08
SUB12	AC	0.2	0.76	0.04	695.44	0.15	0.46	0.01	0.12	0.02	310.4	0.04	0.14	0.01	0.03	0.06
SUB04	DLPFC	0.37	0.62	0.01	347.6	0.09	0.21	0.01	0.15	0.08	290.73	0.09	0.21	0.01	0.04	0.02
SUB05	DLPFC	0.7	0.22	0.08	292.74	0.25	0.36	0.01	0.19	0.02	380.34	0.07	0.29	0.01	0.05	0.03
SUB06	DLPFC	0.73	0.27	0	539.96	0.31	0.25	0.02	0.18	0.05	499.94	0.11	0.37	0.02	0.08	0.04
SUB07	DLPFC	0.5	0.48	0.02	252.38	0.15	0.41	0.02	0.2	0.07	264.32	0.12	0.16	0.02	0.04	0.04
SUB08	DLPFC	0.44	0.49	0.07	526.06	0.19	0.34	0.01	0.2	0.03	385.16	0.09	0.24	0.01	0.06	0.03
SUB09	DLPFC	0.66	0.23	0.11	653.45	0.35	0.31	0.01	0.17	0.04	512.7	0.11	0.29	0.01	0.1	0.03
SUB01	MC	0.34	0.64	0.02	406.95	0.16	0.43	0.01	0.11	0.02	296.78	0.1	0.14	0.01	0.02	0.01
SUB05	MC	0.4	0.6	0	438.43	0.12	0.32	0.01	0.18	0.05	310.11	0.07	0.46	0.01	0.07	0.02
SUB07	MC	0.46	0.52	0.02	795.16	0.11	0.39	0.01	0.17	0.04	213.44	0.17	0.12	0.01	0.04	0.02
SUB08	MC	0.41	0.52	0.07	699.25	0.11	0.36	0.02	0.21	0.11	401.04	0.1	0.18	0.02	0.1	0.11
SUB10	MC	0.41	0.56	0.03	377.92	0.12	0.31	0.01	0.18	0.05	291.95	0.1	0.16	0.01	0.03	0.02
SUB11	MC	0.25	0.72	0.03	526.97	0.08	0.38	0.01	0.16	0.05	251.77	0.08	0.11	0.01	0.03	0.04
SUB02	OCC	0.84	0.06	0.1	438.59	0.27	0.24	0.01	0.19	0.023	392.97	0.22	0.22	0.01	0.13	0.03
SUB03	OCC	0.75	0.18	0.07	369.29	0.25	0.27	0.01	0.14	0.02	678.6	0.14	0.41	0.01	0.06	0.01
SUB04	OCC	0.76	0.23	0.01	468.77	0.28	0.21	0.01	0.21	0.04	304.01	0.18	0.39	0.02	0.13	0.04
SUB07	OCC	0.76	0.22	0.02	417.58	0.32	0.43	0.01	0.74	0.05	335.35	0.26	0.17	0.01	0.17	0.04
SUB09	OCC	0.85	0.14	0.01	369.35	0.24	0.32	0.02	0.35	0.09	327.07	0.21	0.25	0.01	0.2	0.04
SUB12	OCC	0.73	0.2	0.07	439.87	0.17	0.27	0.02	0.17	0.07	425.73	0.16	0.32	0.01	0.06	0.01
SUB01	PC	0.8	0.07	0.13	398.27	0.28	0.3	0.01	0.2	0.02	344.76	0.12	0.27	0.01	0.08	0.02
SUB02	PC	0.66	0.2	0.14	582.85	0.25	0.28	0.01	0.18	0.023	422.75	0.18	0.26	0.01	0.16	0.03
SUB07	PC	0.63	0.3	0.07	509.31	0.29	0.4	0.01	0.18	0.02	212.2	0.15	0.19	0.01	0.28	0.1
SUB08	PC	0.72	0.11	0.17	254.45	0.31	0.35	0.01	0.18	0.02	227.25	0.16	0.45	0.02	0.06	0.02
SUB11	PC	0.68	0.29	0.03	422.83	0.32	0.29	0.01	0.43	0.07	228.93	0.23	0.12	0.01	0.05	0.02
SUB12	PC	0.69	0.24	0.07	478.93	0.37	0.29	0.02	0.18	0.07	230.56	0.23	0.42	0.02	0.06	0.01
SUB03	PRC	0.76	0.13	0.11	542.68	0.28	0.39	0.01	0.4	0.04	269.23	0.25	0.2	0.01	0.19	0.04
SUB04	PRC	0.65	0.18	0.17	520.88	0.24	0.22	0.01	0.24	0.05	262.95	0.161179	0.3	0.01	0.09	0.02
SUB05	PRC	0.65	0.24	0.11	274.67	0.35	0.38	0.01	0.45	0.03	204.74	0.16	0.31	0.02	0.1	0.04
SUB06	PRC	0.65	0.32	0.03	584.48	0.21	0.26	0.01	0.22	0.04	437.19	0.15	0.34	0.01	0.14	0.03
SUB09	PRC	0.75	0.17	0.08	681.66	0.23	0.35	0.01	0.31	0.04	476.61	0.17	0.21	0.01	0.09	0.03
SUB10	PRC	0.58	0.42	0	321.56	0.21	0.26	0.02	0.27	0.1	238.42	0.16	0.29	0.01	0.08	0.02
